# Supplementary material for: Visual stimulus features that elicit activity in object-vector cells
Source: Commun Biol. 2021 Oct 25;4:1219. doi: 10.1038/s42003-021-02727-5 (PMC8545948; doi:10.1038/s42003-021-02727-5)
Supplement: Supplementary file 4 — Supplementary Data 1 [file 42003_2021_2727_MOESM4_ESM.xlsx]

## Sheet: Figure 1c
Shuffling distribution of spatial information (200 permutations for cell 10)								99th percentile of shuffling distribution					Actual spatial information
0.258408302583338								0.3095					0.8663
0.290375501066981
0.245823270301390
0.253321541392692
0.235622675155737
0.221943181190743
0.289290675689781
0.275372357792882
0.224287199204022
0.265901484476951
0.287541989677005
0.274469345019490
0.268264509613133
0.239095363960810
0.288732723597930
0.259166640436827
0.288254912223747
0.242138376468456
0.308998122704912
0.253784756768231
0.244474529084442
0.282860892465991
0.254434148256588
0.238839818730780
0.213197662425099
0.277203543575697
0.227234711609308
0.244334638999207
0.250079364694996
0.249102520678459
0.256541840612231
0.298443711528406
0.274087425192907
0.250907693850411
0.266084283814375
0.252683548249244
0.254028343573923
0.271100820505473
0.245463126000936
0.273988102081803
0.269542850355550
0.255163680323256
0.293572638028484
0.282962784681514
0.297949671826708
0.292533094375755
0.253932638606736
0.254991338074048
0.307358970274323
0.252760703248663
0.282728170821684
0.236300966476005
0.321947445050894
0.255013149474225
0.280137770695004
0.274874073427504
0.250686084635491
0.231677643480174
0.261062704507119
0.294682794636034
0.258597427094416
0.283699107636772
0.250678695001626
0.288299270140140
0.288676591073402
0.230109493354489
0.244503800991723
0.282530349591517
0.245489250215378
0.244626009197799
0.261103654242750
0.264120450550375
0.283252271954429
0.256451438122180
0.206557092210847
0.266100632582388
0.243739610007800
0.243187027833748
0.232780392293872
0.294758502436352
0.252948191759682
0.299973475234358
0.254528315876140
0.281372568476612
0.265041832702897
0.268494199785599
0.284590252741725
0.267047373725193
0.268697854406658
0.302764306670135
0.248235973113652
0.267045181987949
0.240145486979960
0.249822066631877
0.254539402729585
0.259992402225987
0.254729563339272
0.284110589576311
0.256113439733842
0.246051618849917
0.276605342808968
0.248767851026388
0.276767180851922
0.250088929307975
0.237438094916618
0.279646558222998
0.278332873246900
0.297240769698014
0.248503617920961
0.270279912065785
0.255925668413346
0.254799063366255
0.254431988235638
0.261062271238250
0.253513887340233
0.300013784626532
0.246228092949152
0.269020071363569
0.265981337416823
0.245392725866972
0.249947375552468
0.291154167920032
0.270931962058574
0.299260591267160
0.238349816223394
0.254668032775960
0.274257918943637
0.247342737042469
0.244629358890562
0.254759817842183
0.267039286780990
0.291297812435274
0.268939499459868
0.299092875229284
0.246024050398398
0.248491842954987
0.234671022934929
0.272572373224813
0.289061947090104
0.265195426871246
0.241432317672815
0.269643012669635
0.254524101274719
0.249287228172612
0.253511475149479
0.275013137353104
0.240919736176288
0.265382433261800
0.281860045945397
0.254330088079184
0.232011773218181
0.271960198015639
0.258966627069866
0.276609298323751
0.260522877258285
0.220790232063929
0.234625628835015
0.286106534269960
0.272581110800805
0.280362701949916
0.223370902215324
0.302190172523447
0.302233002886867
0.266798636553381
0.244053540855757
0.266764727158587
0.240441953817315
0.217912564573677
0.246403174373540
0.275882425938953
0.287773718881076
0.280005983220813
0.256953796385212
0.262983524344848
0.251768170497785
0.248493174957302
0.237238347907117
0.295006396307693
0.259433195371743
0.280830888773686
0.247753005866004
0.260567749714930
0.283668105960496
0.290147317107255
0.252958396163991
0.297506024312716
0.309999359466095
0.232797596242084
0.289067463046936
0.270135526479148
0.248798676088028
0.285950482509309
0.300984129098625
0.282677051976342
0.276226914576161
0.278918133423766
0.227886624765413
0.237278496966680
0.244884199761942
0.230243653940277

## Sheet: Figure 1d
Shuffling distribution of OV score (200 permutations for cell 10)								99th percentile of shuffling distribution					Actual OV score
-0.0104137127558789								0.5763					0.7705
0.362502908778768
0.106398472389873
0.222643039808855
-0.223014640378442
0.102255768156505
0.0926648228331752
0.0772164340584249
0.163825910008344
0.0315829674641799
-0.114684653268864
-0.0142289884831241
0.0444481936577519
-0.0243354605379154
-0.313467731396104
-0.183317650136955
0.461804208045377
0.240429333082873
0.396876022777793
0.236610834260706
0.0795955673299316
-0.0826048867035669
0.0819392438672207
0.163754492888346
0.189578121781022
0.242881279383886
-0.000542531427249739
0.157284669115166
-0.205062622067471
0.263943278378391
0.128225311560914
0.213718010095619
-0.0440687936583698
0.440255422387940
-0.286146264652748
0.169039414380183
0.228564488803324
0.504631674535722
0.168446649811931
0.235546844762612
0.0244436385811939
0.375814706869448
0.130879259471663
0.318802586899133
0.194731189506157
-0.279007314727723
0.0394485211930483
0.0252313174804568
0.252094147204358
-0.285285402026416
0.213422406130060
0.410891577586052
-0.0358234752719685
0.576580097047622
0.0378342365765425
-0.167707855492940
-0.203155484964025
0.286375114164596
0.114753353356694
-0.0564961632443160
-0.0795873533996170
0.128133833643773
0.0703918427170480
0.174481241661432
-0.0827998078941789
0.364617132507382
0.619441645495810
-0.0535676600053330
0.575920433300496
0.272688865491589
0.354813952256861
0.228724319912575
0.148115234671972
0.246267983060811
0.0809473834283994
0.186221897027926
-0.157018408809045
0.229248007547159
0.111611193396916
0.110021150162706
0.128937379350810
-0.0744105014244722
0.412883697101127
-0.159106018352325
0.287717265149976
-0.0531852238109708
-0.0298571891966687
0.105116862615594
0.153241510757001
-0.0971702909334331
-0.0470711723679768
-0.215689201896665
0.257339387228177
0.190480597416900
0.305312912441680
-0.00298890235980102
-0.0872977143469136
-0.0334234223994481
0.261520222115173
0.253336677222716
0.0869141119335939
0.173416821110136
0.119004300934364
-0.430973632086917
-0.0268921331510386
0.189622349369853
-0.272199766526814
0.404985234856292
0.186885507230986
-0.330310573581555
0.332323732233145
0.251762880528360
0.246270355654438
-0.00890497360886487
0.183227322152677
0.517425352487403
0.188359849555815
-0.130459860797119
0.256181975978443
0.519192872970939
0.253862689996818
0.0286454470346751
0.264376952167245
0.346997111144893
0.271628878649314
0.448694494269545
-0.0543576664032677
0.0957927254241823
0.124921919539934
-0.0137735380350894
0.0395786324999180
0.534232843648056
0.244121053906273
-0.123242011468551
0.0598268545876874
0.0370545860267551
0.218584945900745
-0.0191699809531525
0.189642847571550
0.137894097777237
-0.256608425014931
0.0477891095569374
0.103205394511322
0.358467339409360
0.110826547007776
-0.0231912433693510
-0.0183071972949020
-0.161428101058986
0.199707014736165
0.285800511558276
-0.0339247198689979
-0.0186968361337531
-0.212002149484073
0.142311748656910
0.334379286705980
0.0309585386664308
0.0125419621054079
0.392910985700218
-0.0118447769809308
-0.265051188795096
0.489836404722854
-0.159379509976802
0.194337378318007
-0.0229155182716425
0.204672471013500
0.410171601832845
0.201146665597184
0.171881058205130
-0.00689388323363311
0.290151065962711
0.391465020109821
-0.319593115921494
-0.176976351109026
-0.0927669380199538
0.0126850024647502
0.392133026323591
0.102403112884344
0.278652416620426
0.125492080531621
0.197897154530645
0.320002122705102
-0.0743685818890283
0.0529474520980848
0.155019746548076
0.154238939828262
0.345258474490040
0.130352895735500
0.00268531411003249
0.307481121143758
0.278545024878055
-0.115708960703148
0.128332213430540
-0.184482955641241
-0.0666152804171195
0.409283828150986
0.445634527018369
-0.00357022324766944
-0.117262974390111
0.343870678924364
0.352120834242602

## Sheet: Figure 1e
99th percentile of shuffling distribution for each cell (x-axis)							Actual spatial information (y-axis)
0.968918764450764							1.34047317389872
0.426058668889734							0.609773416742612
0.819633721502403							1.25255125214690
0.457983448297920							0.792091622263012
0.243333506042106							0.479841375957335
0.269577074891241							0.453528327111004
0.382951118097837							0.907001675573121
0.388072731707240							0.818334596928435
0.309498741085504							0.866303115935756
0.249162597987771							0.504833565264839
0.600028589840310							1.71816560336167
0.327466398639892							0.580297515134625
0.208365217627302							0.401070104944293
0.346988955076117							1.03397735580618
0.595611544998024							1.48575404079538
0.473771058755198							1.15801021351272
0.437521844009959							0.885618416015798
0.325419135569344							0.390588775656102
0.228582335244565							0.315054592456199
0.308153939471614							0.510615015676472
0.217740269366127							0.430433215029769
0.373931181805135							0.732878388728321
0.204999005166555							0.372064594014564
0.190399868830630							0.268235834912453
0.423243961681653							0.733420743912111
0.262383854586089							0.458425820781012
0.193372826226447							0.363278579229558
0.232143600965970							0.387170400139958
0.290802340856592							0.586325311412101
0.497856421142443							1.07817320170106
0.484960485382141							0.860339197414371
0.381753995101987							0.768775200466174
0.170413828840713							0.313211308264453
0.216129569078476							0.432402350827811
0.390352358908994							0.718350009245040
0.512922815377958							0.757923840077887
0.682891728550188							1.25271300896957
0.220589227785140							0.452932403019946
0.183402329259085							0.390557932376597
0.468582041803979							1.11715371195474
0.306532917729342							0.725451286939114
0.426193035015894							0.888210266088230
0.496929648481651							1.04879723226958
0.364012500621528							0.671687806741500
0.439068147982756							1.20506216142727
0.439826971849037							0.940180748690388
0.314837862147886							0.912703485578966
0.362756002591672							0.909497549454393
0.333077052545819							0.776922036971473
0.382887168607161							0.895548364912956
0.647507709692152							1.19860609780540
0.347130558172460							0.614360833477185
0.221510617406211							0.439814800943701
0.337093352303009							0.543997441334630
0.335475883487568							0.779554851638821
0.607622860882780							1.00802753195852
0.720224122694114							1.00112791363910
0.483118097841661							1.00396092498045
0.191923609837782							0.292247720692498
0.471402008762228							0.698804453932652
0.401045802929468							1.01080782320839
0.579761617499105							1.54535816293869
0.701236568316887							1.05699146533056
0.374900194435012							0.961961639761944
0.559892346835758							1.01152459740075
0.225804550798451							0.358954935035596
0.377849331573882							0.761147287899146

## Sheet: Figure 1f
99th percentile of shuffling distribution for each cell (x-axis)							Actual OV score (y-axis)
0.486084418580006							0.860714594993558
0.497393753065751							0.847997110625040
0.559267799545645							0.773345840259431
0.520272254487316							0.880789473132772
0.588823652849868							0.869325845281608
0.529222861436196							0.774663227320385
0.596991133021449							0.779784484424429
0.616425908205122							0.819271101734201
0.576250265174059							0.770545821496229
0.501913413430482							0.822427304239483
0.533724081238261							0.898186813394114
0.531595658137640							0.649184244858195
0.495089720667944							0.804605391365948
0.525094044624854							0.932846848935568
0.567527283140836							0.850120232633515
0.500030784348403							0.881561668366317
0.539694913396946							0.673845111901623
0.520914845942698							0.622421580881485
0.503128298257357							0.610762101378551
0.513670444955132							0.887114151104344
0.561315062707316							0.581740584011398
0.538985742879901							0.592497888559199
0.518182164113044							0.768753964799446
0.545511508605275							0.642430885560959
0.547665181387984							0.766343559426419
0.439923521889265							0.782829620203910
0.532556354975029							0.797440869605253
0.399238858120663							0.574398644289870
0.462534197312358							0.809010632122707
0.484098384582354							0.643963929949522
0.510545680036250							0.757396084605028
0.444906516818165							0.778254725131575
0.618582248707036							0.829538242700896
0.531883725550995							0.649235849234143
0.456602628156484							0.708016715507835
0.482188327656637							0.684043373704133
0.449170909623488							0.506575625233052
0.432577301654055							0.827172110838260
0.495715144743942							0.728957199228338
0.460291552177341							0.852749648820086
0.508488765967290							0.690983169824637
0.539978888162027							0.899432019675288
0.563090975560732							0.771807111684313
0.552312598921552							0.739485104533281
0.564449918127870							0.812749376480101
0.577428776826211							0.689285962436224
0.530202564460940							0.858809803307659
0.525477580721668							0.810646569255935
0.537946829235522							0.798025934219814
0.618266643533259							0.892361058615266
0.440161741055136							0.844090503213161
0.484327850053502							0.583835112286145
0.468490288232356							0.654463099625854
0.576838303475177							0.837911746135982
0.541296764758217							0.889551531781906
0.512948084882740							0.886421073630144
0.526782408169611							0.559210313966044
0.502565410308221							0.778428732572500
0.596779774763152							0.651108800524323
0.481105864132851							0.811002547418980
0.569081570571495							0.888114452815569
0.458062707429883							0.934978245941196
0.413314123053722							0.754396999783399
0.436143156388562							0.813827307138181
0.390221693061722							0.787177353116326
0.507048747263533							0.806831328658260
0.533337569598909							0.902270627106325

## Sheet: Figure 2c
			Inside ROI										Outside ROI
Empty		2D		0.5		3D				Empty		2D		0.5		3D
0.310235857561787		0.800289202779453		1		0.620504148811614				0.186605065429080		0.269731199406753		0.345149472912961		0.294607643779400
0.532932840869560		0.611518616549229		0.745782937644108		0.680566143136226				1		0.562046646223234		0.836417720967621		0.449915237826256
0.531847971543274		0.781950040290089		0.936736958934517		1				0.324623962502276		0.368156773092167		0.454276787262019		0.408246711006678
0.306311590088007		1		0.928404971080721		0.551598965511901				0.234475249534322		0.406218315873712		0.283640565238800		0.119446825028860
0.348598962027312		1		0.581704397496745		0.716609451218371				0.620416008572617		0.566718163953941		0.451185660835272		0.416426690599578
0.348972454512789		0.900586680245723		1		0.892272320569840				0.348283908317580		0.384560282709512		0.727305945276685		0.565504336975090
0.275110867808644		0.603995883459314		0.573023752792332		1				0.197147460112123		0.162486960732688		0.233036012991555		0.230112638168957
0.168458226097965		0.959206253970495		1		0.774378290876326				0.310316108442449		0.464143527662276		0.345040107447704		0.314902170488379
0.225679989841563		0.594645268415604		0.899839584379063		1				0.402242822359522		0.350259871723546		0.565551990751190		0.361469555364848
0.0317769434587621		0.290949615310431		1		0.745053584666652				0.732620320855615		0.944919786096257		0.817112299465241		1
0.503117357862775		1		0.198985671165795		0.902883463866403				0.229605570424713		0.272767099678205		0.232744628661491		0.235717362295758
0.826922880059369		0.534022572116140		0.898653617405251		0.691551998328826				1		0.506902022886686		0.772888157341088		0.580722078493926
0.898433177007250		0.811951360089558		0.624713811214181		0.727025113015451				1		0.856553360285816		0.849020790124768		0.992773436429366
0.533730335521300		1		0.506177939378075		0.392500101321407				0.390693318089628		0.495294941094649		0.329032729901353		0.396154741361634
0.512950858864253		0.764365037451373		0.605410420443685		1				0.433282139819799		0.348284802575253		0.255034064895152		0.391362758855071
0.244598421746855		0.568934356628960		0.980531802185992		1				0.403979819632765		0.386817224086627		0.409775230971380		0.460341030521509
0.130969759724332		1		0.913287126397644		0.766013143713107				0.390111197445173		0.269110213302193		0.293865648947980		0.306646067754430
0.494795070254606		0.829750295198716		0.719150497541977		1				0.701642477736437		0.485437447381905		0.547657447312337		0.585152106280697
0.436456816924190		0.724318931875966		1		0.907051158701912				0.443213549376873		0.471073766524275		0.450363958237995		0.396233636334654
0.221894931276628		0.447388512237606		0.612457650624686		1				0.375701294645091		0.399770618060162		0.509983218853056		0.652720921054915
0.835707995365006		0.710737792830934		1		0.668041263091582				0.623730124637213		0.461290328203300		0.429903595510972		0.442407792377590
0.250899144076319		0.579239472286945		0.635932214861687		0.621611957526768				0.272437524934273		1		0.884256221917488		0.723658722236494
0.374012733021926		0.375415122256017		0.260998507244005		1				0.352587182783461		0.597547158901556		0.427397972433209		0.943650686182543
0.285848879701071		0.757563883533696		1		0.926790858271914				0.437145633736056		0.487775804369144		0.422836467179568		0.407532554611973
0.919496140871759		0.826775950989563		0.410663580633838		0.157106748932810				1		0.952760246766896		0.715835866842578		0.449473988013520
0.394722982260074		0.519184106763725		1		0.881816436251920				0.477518359406080		0.526765319246309		0.384573380968063		0.501415645826436
0.884182762077204		0.254352350932203		0.129475875737916		0.300029116042395				1		0.393038308516176		0.393321548460237		0.435167773581630
0.412229253887074		0.612112735864863		1		0.771266982450462				0.168310414894423		0.446572237413104		0.354130894515906		0.410986009524078
0.408080866589108		0.668411530470117		0.859405243413504		1				0.210791924091226		0.428754319389728		0.429396629900846		0.478388482788412
0.0649614277188409		1		0.922968452744649		0.413474111186460				0.0605732759532593		0.388539411766795		0.367913532748483		0.325407407949633

## Sheet: Figure 2d
			OV score
Empty		2D		0.5		3D
0.542749965770005		0.953595101366655		0.950535429785020		0.962059521627551
0.495820603810072		-0.0612931869331467		0.245582059336766		0.475470385169089
0.0379058202993927		0.577989898205006		0.394156329852794		0.655134704518253
0.113440587554259		0.535284057198398		0.446137939754198		0.454677669384552
-0.138994688881852		0.873784569966826		0.685249716567357		0.612492951421564
0.0727178990439272		0.724288568956795		0.599102335766139		0.585032236672060
0.578802786882686		0.881123722046347		0.752789117742636		0.912983089904446
-0.147710190634706		0.489281012074853		0.739742034647998		0.876395322611524
-0.0330761708619153		0.513186699784833		0.698989024433731		0.845462178114501
0.725320063807982		0.544608253351064		0.709492090758191		0.805733949564714
0.459943487002283		0.832346751909562		0.846634963136504		0.960809834493321
0.608997778800421		0.560744575248915		0.739985216045031		0.640758968022910
-0.179699444773647		0.417920612654694		0.179865570411042		0.303261563930528
-0.390311762802665		0.684929845338893		0.769487387031507		0.680890862820339
0.181894373088182		0.0161922284678500		0.718447784733268		0.630670091758240
-0.438180024977311		0.601338976251715		0.787031889448593		0.949789438013434
0.142802787676794		0.756101273715564		0.963338408752174		0.724096683269794
0.158729626824137		0.740814989386440		0.834127054870867		0.819554245546778
-0.776001105308230		0.425334359604473		0.951788122685749		0.827141589402606
0.367140451940122		0.0915063806705803		0.707977411491837		0.254738219816235
-0.421256550497664		-0.273954475330285		0.0836748543849506		0.896587369687425
-0.166177547422334		-0.259002357532226		-0.117722400810628		-0.0402512123377646
0.637184424048601		-0.613288989450589		-0.778669952000675		-0.392542233791107
-0.130561767827250		0.530069578707464		0.701203320606835		0.610035155996660
-0.0339111945226255		-0.00515309452908634		0.272149514800499		0.858228524396414
0.143058894007376		0.307002064611135		0.761131765501744		0.764760079300446
-0.00454300156568236		-0.139559882364957		0.470966962294234		0.763932740825962
0.127721610275499		0.244103485262315		0.509256987387871		0.631062918286171
0.401558318502182		0.252267943478776		0.715639960578540		0.662099495298772
-0.676280797533226		0.600643763042956		0.617325542230456		0.678054952583528

## Sheet: Figure 3c
		Inside ROI								Outside ROI
Empty		Transparent		Normal			Empty		Transparent		Normal
0.379254803521994		0.525286139715116		1			0.376621351026579		0.341292288078592		0.605292186808528
0.260928484191714		0.222344921143540		1			0.201366616139906		0.326511091444964		0.233183464975668
0.179875299098104		0.533249947538738		1			0.404239326457825		0.292643800074607		0.360927080840361
0.0112632428979499		1		0.402047884354767			0.401995305164319		1		0.548708920187794
0.555629302892800		0.349767203551762		1			0.252382599711083		0.145187893075510		0.259241828425585
0.151567054960614		0.863022725878294		1			0.217287649602948		0.231811308406716		0.295477309920111
0.650262741739640		0.563958691910499		1			0.587391791048048		0.624803186397298		0.604150294124905
0.206572503838311		0.636761197817536		1			0.275621576125388		0.441464955009259		0.702740677083204
0.164431092557190		0.667745930952672		1			0.510980731637772		0.642757770449739		0.401672412722282
0.540645285018321		0.636323719924334		1			0.757540246724365		0.634380826692156		0.608960692016764
0.255219969352599		0.648285194146306		1			0.412896943623232		0.428801244594550		0.438407730351806
0.431407333972507		0.545820025719151		1			0.475635049429983		0.681112661245868		0.651854128762045
0.407930064222351		0.894220932448079		1			0.569858086284936		0.664835364822175		0.594872778008492
0.338673687065247		0.831761086737847		1			0.184454679917678		0.252323920930247		0.379508927834279

## Sheet: Figure 3d
		OV score
Empty		Transparent		Normal
0.0632429052127534		0.469702607573878		0.367514569431575
0.389970190105553		-0.393488653601225		0.908869866589684
0.0344292252031651		0.575491206094486		0.817326826867455
0.599418612812735		0.238646741815466		0.788496018156048
0.347348201856811		0.906817648289239		0.953711877782829
0.292863720706431		1		-0.985395130100375
0.158503870265661		0.363122963407900		0.918749386260616
-0.931608352504841		0.570808091676253		0.661986685251630
-0.957955548065721		0.819158786287920		0.952137128884877
0.433259290060039		0.661626735035021		0.750269934131186
-0.507260768112376		0.336296121497246		0.838385551361510
0.402004463393510		0.214441730015429		0.252425290135351
-0.286195891513692		0.154727181021630		0.669142447942187
-0.204729089396823		0.797867433532728		0.651389105122439

## Sheet: Figure 4c
			Inside ROI										Outside ROI
Empty		Dark gray		Gray		White				Empty		Dark gray		Gray		White
0.620758685955979		1		0.717202021700127		0.564513019229051				0.795850444967725		0.900509230254393		0.619324597568341		0.582429154463770
0.284766669296931		1		0.470053280070556		0.822533990982825				0.157795147493948		0.253922652801147		0.245916887976823		0.356157105620521
0.493923821296890		0.759213919004736		0.968110403194691		0.423812390613091				0.630343538778358		0.564100963784540		1		0.560646207185614
0.254687435567430		0.418057533382275		0.360263013994559		1				0.296861512755490		0.167048078001164		0.201151606458046		0.500596798137377
0.957150899036392		0.392976588628763		0.380911517925248		1				0.243526179707401		0.158378230980930		0.135822856926561		0.356376860129882
0.193595690544112		0.188476502492452		1		0.632331429602207				0.224617439334465		0.101045407259497		0.137958363595226		0.176407009464028
0.199830554717902		0.560133117995400		0.452955282832557		1				0.126543652369839		0.227438039369626		0.264001584324562		0.304802111204804
0.257596659486179		0.709803393203734		0.533702526815598		0.854783095620792				0.523211398690753		0.953743187656552		0.719984740960161		1
0.316268878533016		0.657195793160740		0.433619809792574		0.726228897552597				0.626860329891348		0.873451596288463		0.795537533252242		1
0.603619939644629		0.608896420477539		1		0.849629736437556				0.591685443683713		0.651530019025536		0.947852242471922		0.631820057770903
0.851908028334122		0.573069114434678		0.572787576653964		0.915089420081835				1		0.707380376339357		0.652459485927637		0.969429530755013
0.678525499404038		0.798304462821837		1		0.914508302873670				0.398953694015979		0.397665635733198		0.562676590562424		0.512203503151278
0.275998877502637		0.549874686716792		1		0.334859584859585				0.720475192173305		0.674676060647149		1		0.933263452131377
0.746845746845747		0.692291638237584		0.790132316662929		1				0.476436670637707		0.561518212074111		0.718199608610568		0.839929114645484

## Sheet: Figure 4d
		OV score
Empty		Dark gray		Gray		White
0.507015152033926		0.640134633973482		-0.00680787805130965		-0.274253925157715
0.683191661257695		0.860526642890430		0.937740653507869		0.896423251273259
0.666142300617169		-0.182214193279239		0.100798614821686		0.722601765631168
0.480090234709744		0.795602316529703		0.782032957780923		0.776508604758119
-0.0821285640143080		-0.346435999482816		0.430074509590375		0.804610551174579
-0.0790210425309384		0.788602225707953		0.847173190026703		0.877724203128703
0.249016668914024		0.748509124576660		0.699780202766551		0.877076361679273
-0.411382721014159		-0.744130367067783		-0.561180862009972		-0.288242078302823
-0.156078428632626		0.439617766942144		0.590335882435142		0.701692976616230
-0.0401061280927758		0.772720197949514		0.888505026826621		0.405360601209901
0.901829361881692		0.746818038251236		0.866109983460126		0.138583898933863
0.773464591163402		0.539946366779470		0.396478681148861		0.824416475416887
0.00620985834028388		0.532605029453265		0.725578718985768		0.245332746995669
-0.490609118009619		0.950214825400943		0.866524425211519		0.945049384940635

[truncated: 3 more sheets: Figure 5b, Figure 5c, Figure 5d]
